# Supplementary material for: Serum IgG titers to periodontal pathogens predict 3-month outcome in ischemic stroke patients
Source: PLoS One. 2020 Aug 6;15(8):e0237185. doi: 10.1371/journal.pone.0237185 (PMC7410289; doi:10.1371/journal.pone.0237185)
Supplement: S1 Dataset — (XLSX) [file pone.0237185.s001.xlsx]

## Sheet: Sheet1
Age	Sex	Ischemic stroke sybtype	Hypertension	Diabetes Mellitus	Dyslipidemia	Atrial fibrillation	Ischemic heart disease	CKD	Stroke	Drinking	Smoking	NIHSS on admission	m-RS 3months	IgG titer to Porphyromonas gingivalis	IgG titer to Aggregatibacter actinomycetemcomitans	IgG titer to Prevotella intermedia	IgG titer to Prevotella nigrescens	IgG titer to Fusobacterium nucleatum	IgG titer to Treponema denticola	IgG titer to Tannerella forsythensis	IgG titer to Campylobacter rectus	IgG titer to Eikenella corrodens	Serum CRP on admission	Numbers of remaining tooth
	male=1, female=2	small artery occlusion=1, ATBI=2, CE=3, Others=4	Yes=1, No=0	Yes=1. No=0	Yes=1, No=0	Yes=1, No=0	Yes=1, No=0	Yes=1, No=0	Yes=1, No=0	Yes=1, No=0	Yes=1, No=0			(EU)	(EU)	(EU)	(EU)	(EU)	(EU)	(EU)	(EU)	(EU)	(mg/dl)
84	1	3	1	1	1	1	0	1	0	1	0	2	3	92.1594	164.594	20.1281	66.2441	18.8528	20.8225	11.5805	150.507	81.5103	0.1	14
67	2	3	0	0	0	0	0	0	0	1	0	2	2	4.68379	331.911	93.5467	129.873	59.9533	18.1097	49.5655	70.7914	119.906	0.2	24
84	2	3	1	0	0	1	0	0	0	0	0	5	3	13.0467	25.3951	38.2586	12.6393	4.74451	1.97706	10.3523	10.5189	9.64678	0.1	11
74	1	2	1	0	0	0	0	0	0	0	1	1	1	414.039	30.2972	49.339	54.1604	27.6318	5.84304	5.05608	42.201	38.2458	0.1	25
62	1	2	1	1	1	0	1	0	1	1	0	25	5	125.139	226.166	76.313	74.1242	208.334	49.9058	234.873	109.782	170.894	0.8	23
77	2	1	1	1	0	0	0	0	0	0	0	3	0	37.7014	52.4524	45.9098	189.491	29.0585	86.2132	179.606	1873.99	128.049	1.5	23
69	1	2	1	1	0	0	1	0	0	1	1	6	3	81.5916	96.1023	37.3705	49.8046	10.7569	13.0472	15.5799	33.3947	212.303	0.1	14
66	1	1	1	0	0	0	0	0	0	1	1	2	0	36.523	86.1017	104.977	115.128	20.5045	7.14453	11.5805	30.2602	26.7979	0.13	28
63	1	2	1	0	1	0	0	0	0	1	0	12	1	43.8209	101.279	7.88425	145.119	29.5403	19.9053	24.9124	65.4943	57.1695	0.2	26
62	1	1	0	0	0	0	0	0	0	1	1	1	0	211.27	195.659	118.213	208.629	40.9057	27.586	34.9268	66.8063	140.536	0.04	0
82	1	3	1	0	0	0	0	0	0	1	1	8	2	39.9347	127.75	35.5113	104.41	218.047	9.2312	21.6112	44.4999	85.1668	0.2	15
90	1	2	1	0	0	0	0	1	1	1	1	2	4	360.409	481.054	337.247	95.8345	231.808	650.056	861.046	637.469	667.978	0.1	0
72	1	3	0	0	0	0	0	1	0	1	1	5	2	38.942	21.9485	41.8664	66.2441	11.7585	9.23411	25.7667	25.2523	16.4757	0.09	18
76	1	4	1	0	0	0	0	0	0	0	0	6	3	83.4673	61.4746	34.7404	55.6342	23.5216	40.476	23.2385	103.666	50.6475	5.2	23
85	1	3	0	0	0	1	0	1	0	1	0	18	5	9.79937	92.0456	93.5467	75.7293	70.5518	24.6153	27.5093	80.3694	29.5625	0.2	0
74	1	3	0	0	0	1	0	1	0	1	1	3	2	5.06393	68.4068	96.9949	116.943	69.8689	20.8225	30.2078	159.149	53.883	0.8	25
76	2	4	1	0	1	0	0	1	1	0	1	30	5	55.4512	96.1023	105.18	383.182	29.0585	28.5995	14.1954	45.6634	77.8969	2.3	0
62	2	1	1	0	1	0	0	0	0	0	0	2	1	192.401	150.601	58.5646	297.744	106.494	41.6895	141.192	852.199	396.337	0.13	28
67	1	4	1	1	1	0	0	1	0	0	0	19	2	87.9325	9.66258	44.4588	72.1059	2.31949	15.8495	11.9546	91.1134	37.4366	3.06	25
67	1	3	1	0	1	0	1	1	0	1	1	4	1	52.465	15.7764	23.948	46.2588	1.93025	7.60755	11.9546	64.2834	12.4657	0.09	27
76	2	4	0	0	0	0	0	1	0	0	0	4	4	39.9347	47.4015	118.213	46.2588	751.117	33.3675	52.3116	64.2834	104.869	0.06	27
83	1	3	0	0	1	0	0	0	0	1	1	3	4	214.981	114.26	132.053	116.718	7.64199	24.1819	105.819	119.469	122.765	4.4	22
66	1	2	1	1	1	0	1	1	0	1	1	11	4	190.061	99.7591	99.0393	51.2774	170.922	28.0216	59.7403	91.1134	178.267	5.1	27
86	2	3	1	0	0	0	0	0	0	0	0	9	3	95.3312	28.3166	85.2357	88.4175	10.5564	25.445	31.5668	211.734	64.5815	0.2	25
70	2	4	1	0	0	0	0	1	0	1	0	34	2	75.4831	15.7764	90.6625	36.4835	1.56154	22.9362	35.9588	64.2834	42.7279	1.89	24
85	2	2	1	0	1	0	0	0	0	0	0	12	4	32.2586	95.7112	31.7892	31.741	5.01352	44.7713	38.2043	26.0921	178.267	0.04	13
91	1	4	1	0	0	0	1	1	1	0	1	4	3	112.228	55.4014	259.294	604.723	793.635	101.342	56.9878	21.3919	46.5026	0.11	11
50	2	4	0	0	0	0	0	0	0	1	1	23	4	512.942	112.157	6.42167	158.339	22.2034	43.2967	77.9408	126.767	122.765	0.31	26
73	1	4	0	0	0	1	1	0	0	1	1	17	3	7.23806	68.6448	60.0549	41.3253	5.01352	25.445	40.4813	64.2834	59.0253	0.09	27
63	1	2	0	0	1	0	1	1	1	0	1	0	2	0.306649	4.37633	44.4588	27.1074	1.56154	11.5352	31.5668	84.2517	64.5815	0.06	27
58	2	2	1	1	1	0	1	0	0	1	0	3	0	17.9704	174.657	11.4922	77.4823	2.72765	41.8358	7.06385	64.2834	53.5279	0.44	28
57	1	4	0	0	0	0	0	0	0	0	0	1	3	2984.1	1212.38	107.696	36.4835	28.4734	89.223	40.4813	830.607	110.797	0.71	27
51	1	3	0	0	1	0	1	0	1	0	1	13	3	25.3943	218.494	9.36538	146.229	3.15343	25.445	62.2681	70.8313	147.119	2.93	0
79	2	3	1	1	1	0	0	1	0	0	1	22	6	4.27036	612.297	5.08609	267.273	9.35892	52.3424	72.623	321.294	441.454	0.39	28
77	2	3	0	0	0	1	0	0	0	0	0	0	0	25.0659	18.4076	8.05111	128.386	1.56154	32.0076	15.5128	172.116	81.5695	0.05	5
67	1	4	1	1	1	0	0	1	1	0	1	1	0	314.402	142.492	55.4225	61.5493	3.15343	47.7605	67.3976	112.251	249.171	0.23	0
66	2	1	1	0	1	0	0	0	1	0	0	2	0	79.1039	1382.77	77.3359	77.4823	8.77576	61.8445	141.826	126.767	165.719	0.04	23
72	1	3	1	0	0	1	0	1	0	1	0	2	0	63.5557	201.127	93.3922	140.238	5.51406	80.3635	45.1268	105.117	190.927	0.08	28
63	1	1	1	0	0	0	0	0	1	1	1	3	1	151.309	201.127	132.118	140.238	5.51406	80.3635	45.1268	105.117	190.927	1.21	7
68	2	4	1	0	0	0	0	0	0	0	1	0	1	2.18972	87.7471	18.9329	152.263	11.1703	58.6282	163.986	149.121	203.695	0.12	16
77	2	1	1	0	0	1	1	0	0	0	0	3	1	91.4636	148.262	114.482	84.4103	63.076	32.6543	52.7057	76.4003	46.6579	0.43	22
73	1	4	1	1	0	0	0	0	0	1	1	0	0	84.0066	107.105	92.8005	174.637	108.262	102.839	101.742	958.111	145.598	2.52	22
39	1	4	1	0	1	0	0	1	0	0	0	0	2	143.15	107.105	92.8005	174.637	108.262	102.839	101.742	958.111	145.598	0.02	24
81	2	1	1	0	0	0	0	1	0	0	0	1	0	26.4142	41.5953	38.3517	87.5201	32.6218	43.442	55.6783	95.7387	70.0142	0.02	12
88	2	4	1	0	0	0	0	1	0	0	0	7	2	34.2646	54.5598	64.3849	67.6156	32.1182	43.9963	51.9737	114.48	72.141	0.79	28
89	2	3	1	1	1	1	1	0	0	0	0	24	5	112.228	92.2043	224.074	137.971	793.635	327.419	123.413	112.206	103.52	0.09	7
81	2	3	0	0	0	1	0	0	0	0	0	29	5	28.3532	53.4691	22.5897	54.8705	21.1182	18.531	23.2228	66.0002	71.0742	0.82	21
82	2	3	1	1	1	0	0	0	0	0	0	30	5	125.139	284.035	123.021	108.207	203.319	77.372	121.265	126.126	87.7947	8.53	22
80	2	3	1	0	1	1	0	1	0	0	0	3	3	13.2219	82.8207	31.7444	60.2099	25.447	42.3448	42.1973	0.769443	103.52	0.5	19
77	2	3	1	0	0	0	0	1	0	0	0	38	6	67.4899	181.268	82.3492	93.8688	63.7667	74.3805	49.0905	205.423	169.831	0.17	25
86	1	4	1	0	1	1	0	0	0	0	1	4	3	9.82948	227.732	47.9138	211.761	91.8756	69.3026	89.2992	112.206	74.2954	5.42	3
58	2	4	1	1	0	0	0	1	0	1	1	2	0	59.1289	26.3521	101.392	77.3232	34.6724	28.9649	48.3809	69.7134	78.6861	0.34	12
90	2	3	1	0	0	1	0	0	0	1	0	26	4	14.5735	4724.3	856.705	1166.36	77.578	266.015	161.41	1038.23	742.105	0.65	8
91	1	3	0	1	0	0	0	0	0	0	0	3	1	37.5369	277.087	37.6428	198.579	172.367	49.745	65.8303	246.283	106.041	0.06	27
61	1	1	1	0	0	0	0	0	0	1	1	2	1	80.7987	32.2879	58.6085	177.388	37.3166	53.9949	53.4421	93.6224	99.79	0.02	28
42	1	3	0	0	1	0	0	0	0	1	1	1	0	76.7282	46.0943	71.7547	116.253	42.8748	61.0559	99.7794	254.199	128.547	0.14	24
54	1	4	1	0	1	0	0	0	0	1	1	7	3	76.7282	46.0943	71.7547	116.253	42.8748	61.0559	99.7794	254.199	128.547	0.7	27
59	1	4	1	0	1	0	0	0	1	1	1	1	1	39.5181	170.222	42.1596	176.011	89.4102	1.66676	113.887	25.2523	101.027	0.06	25
80	1	1	1	1	1	0	0	0	1	1	1	5	0	80.6704	76.3881	220.161	408.699	85.3746	56.5081	73.2966	65.0843	109.871	0.03	23
78	1	2	1	1	1	0	1	1	1	0	1	9	4	125.888	6479.76	514.911	119.121	331.994	16.1566	76.4914	8977.49	310.98	0.03	18
74	1	3	0	0	1	1	0	1	0	1	0	1	0	191.961	33.9089	235.592	386215	1.08706	4.19852	53.287	9637.78	8.30818	0.03	24
67	1	1	1	0	0	0	0	1	0	1	1	3	0	347.12	174.967	243.247	94.2606	89.6318	124.648	81.7594	112.67	155.816	0.02	23
59	1	3	0	1	0	1	0	0	0	1	1	28	5	50.0719	27.0737	78.1798	116.89	45.2567	13.117	31.8347	20.9298	24.3547	2.64	28
82	1	1	0	0	1	0	0	1	0	0	1	4	3	18.6658	242.82	83.0047	0.536982	52.9871	2.97133	15.2529	10.2867	48.4759	0.06	0
72	1	3	1	1	1	1	1	1	0	0	0	9	5	0.824547	43.6375	16.2272	0.536982	186.763	0.0787176	8.53418	101.568	3.44594	0.3	23
60	1	4	1	0	1	0	0	0	1	1	1	4	3	556.86	976.794	320.177	92.3713	49.0352	23.2538	49.2462	48.7883	42.0179	0.05	24
76	1	3	1	1	0	1	0	1	0	1	0	2	1	0.664745	130.048	9.00677	2.67743	3.18007	6.12068	4.4791	47.38	8.09182	1.53	22
69	1	4	1	0	0	0	0	1	0	1	1	2	1	261.82	76.3545	24.536	21.9828	72.6082	63.2583	169.712	47.38	85.6364	17.49	17
68	1	2	1	1	1	0	0	0	0	1	1	1	0	57.6501	50.6157	42.5099	2.95066	41.2743	5.47583	10.1474	2.76651	13.1165	0.09	22
74	2	4	1	1	1	0	0	1	1	0	0	0	0	79.3968	62.2248	5.41322	4.54051	3.99925	5.47583	3.2223	4.48402	30.4043	0.6	7
66	1	4	0	1	0	0	0	0	0	1	1	2	0	426.909	46.4979	17.039	2.67743	60.1793	9.21505	103.979	387.987	63.6755	0.77	27
81	1	4	1	0	0	0	0	1	0	0	1	6	3	18.8101	80.755	40.6344	2.67743	3.99925	6.12068	4.4791	1.15718	121.567	0.33	15
71	1	3	0	0	1	0	1	1	0	1	1	6	1	1504.09	228.024	67.0156	48.808	14.8239	25.4686	26.573	81.6162	49.2159	0.97	28
74	1	4	1	0	1	1	0	1	0	0	1	5	1	167.68	192.913	151.81	11.1123	9.57211	10.6061	14.2512	1216.89	41.3685	0.76	26
65	1	2	1	0	1	0	0	1	0	1	1	2	2	20.8539	138.961	3.01061	74.0097	29.2456	0.666295	80.3882	156.506	86.8151	0.03	27
70	1	1	1	0	1	0	0	1	0	1	1	4	0	15.5272	106.682	40.6344	22.8599	24.2193	33.2889	27.4843	3.5789	18.5657	0.02	15
68	1	1	1	1	0	0	0	0	0	0	0	3	3	0.458321	20.4571	19.4219	2.67743	4.85492	6.12068	4.4791	1.15718	8.09182	0.02	0
72	2	1	1	0	1	0	0	1	0	0	0	5	0	353.022	49.6894	37.8845	42.1835	11.6274	5.79219	14.2512	1.15718	8.50538	0.02	1
51	1	4	1	1	1	0	0	0	0	1	1	4	2	0.458321	32.5355	12.9348	2.67743	3.99925	6.12068	4.4791	1.15718	8.09182	0.02	28
66	1	3	0	0	0	0	1	1	0	1	1	27	5	80.949	59.7317	75.1751	43.4628	118.48	13.8059	48.1242	1.42933	26.1729	0.03	21
75	1	2	1	0	0	0	0	1	0	1	1	6	0	73.3147	20.7937	76.9741	39.6922	18.2519	7.95368	149.696	11.0529	8.09182	0.05	8
89	2	3	0	0	0	1	0	0	1	0	0	6	2	26.3647	69.4116	31.7892	112.567	26.706	6.63284	102.04	263.332	55.7493	0.13	25
81	2	3	0	0	0	1	0	1	0	0	0	20	5	20.5467	22.5053	59.2469	6.96119	42.6674	6.12068	4.4791	1.42933	9.3588	1.05	17
82	1	1	0	1	0	0	0	1	0	1	1	0	0	2025.6	72.5839	45.8727	6.96119	20.5942	55.2348	14.2512	87.247	158.847	0.13	17
89	2	4	1	1	0	0	0	0	0	0	0	4	5	116.414	32.141	21.9218	3.85918	3.99925	6.12068	4.4791	1.15718	8.09182	0.62	20
59	1	4	0	0	0	0	0	0	1	1	0	1	1	180.627	22.053	137.369	64.3369	103.423	22.8215	19.2664	110.626	59.4755	0.01
86	2	3	1	0	0	1	1	1	1	0	0	3	0	4985.76	107.723	477.253	479.125	16.5612	258.205	209.076	147.217	281.578	0.04
78	2	2	1	0	0	0	0	0	1	0	0	1	1	32.9349	58.7232	66.9858	37.2075	178.836	20.2248	28.3932	10.0452	71.65	0.07
66	1	4	1	1	0	0	0	0	0	1	1	4	2	9.34567	24.6117	29.2272	30.3005	62.5937	8.16659	11.1747	12.3893	67.1772	0.1
69	1	1	1	0	1	0	0	0	0	0	1	3	1	25.3943	24.0937	9.36538	20.4597	4.7248	6.42167	5.08609	5.76418	33.4464	0.59
78	2	1	1	0	1	0	0	0	0	1	0	0	0	83.5594	79.8414	37.6509	71.9018	155.658	0.271639	61.9776	76.7694	73.9052	0.06
66	1	1	1	1	1	0	1	1	0	0	1	1	1	201.36	109.35	141.944	59.4625	23.1002	37.4751	30.5445	26.6918	172.886	0.03
69	1	4	0	1	1	0	0	0	0	0	0	1	0	112.713	25.1329	50.54	24.7732	29.6647	7.27513	5.08609	33.7504	13.9065	0.03
97	2	1	1	1	1	0	0	0	0	0	0	3	0	3.33346	16.7144	23.948	24.7732	21.0258	5.60746	5.08609	10.0452	15.6443	0.05
87	2	3	1	0	0	1	1	1	1	0	0	22	0	2.18972	14.8787	23.948	38.2331	9.11726	70.2473	5.08609	12.7917	17.4124	0.2
85	2	3	1	0	0	1	1	0	1	0	0	34	5	2048.14	44.5584	194.262	102.154	72.156	51.0716	45.5004	38.5119	29.5311	0.05
73	1	4	0	0	0	0	0	1	0	0	1	3	0	32.2289	21.5509	34.7486	39.2681	63.3134	68.2244	27.3336	34.7938	75.0375	0.2
79	1	2	1	1	1	0	0	1	0	1	0	7	1	430.649	44.5584	99.1454	229.178	23.1002	32.7965	226.572	20.5494	208.242	0.28
78	2	3	0	0	0	1	0	0	0	0	0	24	6	123.711	64.1577	124.807	77.1113	27.4213	12.0916	25.2473	32.7154	78.4526	0.07
62	1	2	1	0	1	0	0	0	0	1	1	0	0	22.1395	7.04851	32.2659	5.69231	10.7537	1.64529	6.49109	4.79247	28.5648	0.46
78	1	2	0	1	1	0	0	0	1	0	1	1	0	2.55787	19.5753	23.948	19.6303	12.0316	6.42167	7.22521	11.5943	20.1174	0.01
85	1	3	1	0	0	0	0	0	0	1	1	4	1	13.6788	5.27379	15.2338	8.03213	1.79696	6.42167	5.08609	2.17798	14.7715	0.14
65	2	4	0	1	0	0	0	0	0	1	0	10	6	13.6788	8.17659	29.2272	16.4283	8.32933	15.3892	5.08609	85.3909	33.4464	6.04
76	1	1	0	1	1	0	0	1	1	0	1	2	1	83.3537	9.34841	14.7209	8.656	237.865	6.42167	5.08609	12.3893	21.9533	0.4
80	2	4	1	1	1	0	0	0	1	0	0	0	0	35.0762	75.4589	53.312	64.3369	24.1684	128.053	51.668	550.314	163.614	0.08
74	1	2	1	0	1	0	0	0	0	1	1	2	0	7.83243	3.34143	8.90695	9.29464	3.46023	10.0591	5.08609	29.1622	14.7715	0.89
78	1	1	0	0	1	0	0	0	1	1	1	4	1	74.4272	25.6571	102.466	40.3126	39.1599	21.5086	27.3336	33.2318	109.126	0.02
67	1	2	1	1	0	0	0	0	0	1	0	17	5	40.2052	4.93589	56.1218	8.03213	9.11726	5.60746	5.08609	433.724	27.6037	0.12
65	1	4	1	0	0	0	0	1	0	1	0	3	0	70.0695	43.3297	41.1474	25.6683	4.07843	7.27513	5.08609	33.2318	13.9065	0.62
77	1	4	1	0	1	0	0	1	1	0	0	1	0	13.1153	132.952	45.1127	20.4597	29.0988	3.41577	5.08609	70.9599	127.633	0.24
80	2	3	1	0	1	0	0	0	1	0	0	1	1	38.7212	131.215	132.84	124.969	85.3195	49.2853	27.3336	97.7635	151.853	0.23
69	1	2	1	0	0	0	0	0	0	1	0	2	0	6.07322	10.4508	3.16517	5.91139	3.3237	1.55811	3.0678	12.9763	7.98909	0.06
49	1	4	1	0	0	0	0	0	0	0	0	0	0	28.0961	59.5681	64.4245	26.6382	23.4163	6.25448	15.9995	60.7123	18.2483	0.09
65	2	1	1	0	0	0	0	0	1	0	0	1	0	180.049	478.546	76.3929	39.0245	41.4418	7.78466	17.9006	82.1278	27.6583	0.08
76	2	3	0	0	0	1	0	0	0	0	0	3	0	7.28931	30.6146	4.33727	1.76025	6.05302	0.354706	1.07138	10.7153	11.7753	0.91
65	2	4	1	1	1	0	0	0	0	0	0	1	0	54.7611	289.577	17.1687	6.69055	9.60461	1.0574	2.5649	37.2946	4.99769	0.15
65	1	4	1	0	1	0	0	0	0	1	0	1	0	46.9864	12.0559	79.6328	8.7848	0.771509	0.557837	2.5649	6.43915	3.53194	0.15
48	1	1	0	0	1	0	0	0	0	0	1	1	0	189.76	24.1319	30.4378	16.2344	13.205	5.02647	7.73044	258.097	7.98909	0.16
85	1	4	1	0	0	0	0	0	1	0	0	9	4	0.561712	2.76662	2.03087	1.17265	71.9236	0.354706	2.5649	70.0552	0.750204	1.67
59	1	1	1	0	0	0	0	1	1	1	1	5	0	33.2521	121.97	64.4245	69.1745	22.0196	25.8475	44.9792	11.8366	72.3672	0.03
69	2	2	1	1	0	0	0	1	0	0	0	3	1	39.5181	49.9162	42.1596	6.10296	5.08985	1.66676	2.81245	27.8238	7.98909	0.19
89	2	4	1	0	1	0	0	0	0	0	0	0	1	13.0305	320.603	12.154	40.2112	34.8446	1.58232	51.327	611.309	73.1122	0.02
92	1	1	0	1	0	0	0	0	0	0	1	2	1	90.869	60.1878	56.611	34.0574	14.4833	3.3157	8.45881	105.77	69.4163	0.07
72	1	2	0	0	0	0	0	1	1	1	1	6	1	46.0357	21.7473	42.1596	6.29668	0.597892	0.0632023	0.110094	98.8722	17.7893	0.99
72	2	4	0	0	0	0	0	1	0	0	0	1	0	189.76	115.005	62.0662	41.0109	42.0618	14.6655	40.2714	12.4042	52.0356	0.17
47	2	2	1	1	1	0	0	0	0	0	1	1	0	127.659	21.278	233.933	73.2917	31.9826	49.879	67.4022	22.66	33.673	0.47
44	1	2	1	1	1	0	0	0	0	0	1	1	0	36.8008	27.0744	55.8372	2.85497	4.17879	0.632809	0.313941	42.9307	1.76182	0.08
52	1	4	1	0	1	0	1	0	0	0	0	3	0	145.384	63.9461	140.258	21.1843	61.4786	7.78466	35.7677	105.77	87.0147	0.11
78	2	2	1	0	1	0	0	0	1	0	0	2	0	301.956	22.2192	24.0532	11.561	1.80306	13.8986	2.32535	8.00008	10.2065	0.54
80	1	3	1	0	0	1	0	0	0	1	1	2	0	65.9197	5.98686	79.6328	2.42357	6.38512	0.294738	0.110094	31.1458	10.5921	0.18
48	1	2	1	1	1	0	0	0	0	1	0	2	2	8.55196	3.98917	51.2245	1.51565	3.05192	0.0112956	1.25689	10.1618	6.27456	0.02
64	1	4	1	0	1	0	0	1	0	0	0	5	1	59.7679	72.9798	29.7205	5.16709	20.9305	3.45975	9.98419	42.9307	30.3426	0.04
71	2	4	1	1	0	0	0	0	0	0	0	4	3	335.228	41.8877	58.9407	24.0096	32.5481	18.7561	27.388	19.5349	26.6082	0.22
56	1	2	1	0	0	0	0	0	0	1	1	3	1	61.8013	34.2659	77.201	26.9745	123.407	11.4673	32.6778	101.446	52.6953	0.04
51	1	4	1	0	1	0	0	0	0	0	1	0	0	46.0357	22.6937	35.5113	20.2738	24.9523	9.2312	22.9873	30.4759	17.3341	0.03
73	2	3	1	0	0	1	0	0	0	1	1	15	3	119.05	157.269	24.0532	35.934	12.374	4.3727	3.60112	119.897	117.602	0.22
65	1	4	1	0	0	0	0	0	0	1	0	2	0	171.851	351.973	39.9285	39.4184	10.3732	4.21484	3.33075	2.16852	50.0748	0.13
70	1	3	1	1	1	1	0	1	0	1	0	11	1	88.6169	48.1625	25.4576	28.3367	11.9429	12.4166	28.5329	89.5732	52.6953	0
81	2	2	1	0	0	0	0	0	0	0	0	5	2	8.30372	85.0845	37.6428	37.9357	51.769	1.62588	5.17681	35.8644	9.88274	0.01
58	1	1	1	1	1	0	0	0	0	1	1	2	0	9.82948	84.0066	47.9138	14.5735	10.5177	1.62588	0.955906	1.67815	3.60325	0.27
80	1	3	1	0	0	0	0	1	0	1	0	29	4	341.125	196.136	88.0032	207.289	3.24376	11.8661	50.5775	397.239	158.246	0.1
78	2	4	1	1	0	0	1	0	0	0	0	2	0	81.1461	11.7048	48.2816	16.5432	34.647	14.2096	16.4689	32.8295	21.4043	0.15
80	1	2	0	0	0	0	0	0	0	0	1	2	1	130.738	58.159	107.091	18.6291	22.855	7.29026	9.65129	55.2657	29.5559	0.4
45	2	4	1	1	1	0	0	0	0	0	1	2	0	205.207	25.9555	158.025	271.682	91.1264	60.5686	139.546	47.2846	115.505	0.56
85	2	3	1	0	0	1	0	1	1	0	0	22	4	25.2571	8.30715	8.45454	21.9746	0.0905151	1.62588	1.26948	12.9843	12.4515	0.98
81	2	3	0	0	0	1	0	1	0	1	0	22	5	48.6171	178.716	12.1938	6.49346	0.929598	1.38602	3.42817	29.8984	11.5709	0
72	1	2	1	0	1	0	0	0	1	1	1	6	0	107.736	23.389	44.2852	23.1473	6.40221	1.62588	0.955906	5.99569	18.2214	0.31
61	1	2	1	0	0	0	0	0	0	1	1	4	0	33.6355	78.7104	25.4037	2.22957	2.03583	1.62588	0.683538	68.6506	7.54042	0.06
68	1	2	1	0	1	0	0	1	0	1	0	5	0	153.222	21.5338	55.0527	88.8965	3.51554	3.51204	27.6978	52.5506	448.357	0.1
81	1	4	1	0	1	0	1	0	0	0	0	0	0	903.504	147.052	116.384	103.08	12.4267	102.417	186.042	68.6506	54.8106	0.01
85	2	2	1	1	1	0	0	0	0	0	0	6	4	542.877	109.168	37.984	42.5679	400.471	1.62588	36.7007	7200	51.7155	0.03
72	1	1	1	0	0	0	0	0	0	1	0	1	0	174.717	154.139	38.6692	193.478	52.7653	76.6259	62.3867	63.7361	97.2072	0.27
67	1	2	1	0	1	0	0	1	1	1	0	0	0	237.767	192.103	71.093	12.7205	4.70134	1.88658	2.91968	7.66938	18.2214	0.05
55	1	2	1	0	1	0	0	1	0	1	1	5	0	47.1668	33.5514	85.3217	0.424515	4.47647	1.62588	3.42817	54.3546	3.60325	0.06
69	2	4	1	1	0	0	0	0	1	0	1	6	4	293.512	66.1486	26.3166	50.8584	805.809	17.705	8.01731	65.6841	180.397	0.06
89	2	4	1	0	0	0	0	0	0	0	0	3	0	518.785	60.4625	62.1039	3.10436	0.929598	1.62588	0.683538	17.4514	6.81256	0.25
80	2	4	1	0	0	0	0	1	0	0	0	24	4	218.524	177.944	66.548	489.312	20.2784	68.3216	115.998	57.106	211.808	0.54
79	1	3	0	1	1	1	0	1	1	1	1	5	2	759.013	353.018	237.087	65.6089	71.1836	37.5803	73.1455	19.2489	73.0592	0.02
82	2	1	1	0	0	1	0	1	1	0	0	4	2	5690.84	121.618	90.2597	33.5599	2.25705	11.8661	58.3168	788.247	40.0455	0.05
72	2	4	1	1	0	0	0	0	1	0	0	0	0	57.6786	48.9073	52.7641	0.424515	0.151477	1.62588	0.683538	1.19434	53.2543	0.02
53	1	2	0	1	1	0	0	0	0	1	0	2	0	357.701	13.9466	38.3261	49.1432	9.61929	6.7354	27.6978	16.2896	35.97	0.09
67	1	3	1	0	1	0	1	0	0	1	0	1	0	730.673	59.0757	98.0803	137.456	32.2543	14.2096	14.3482	11.4363	37.3099	0.03
59	1	2	1	1	1	0	0	1	0	1	0	3	0	487.459	51.4808	126.469	69.5832	165.145	16.7908	24.9656	63.7361	51.7155	0.14
70	1	3	1	0	1	0	0	1	1	0	1	8	2	160.787	12.2858	11.7654	0.552316	0.135119	0.666295	3.36801	5.25758	2.03637	7.91
53	1	2	0	0	0	0	0	0	1	1	1	4	0	71.4117	41.7351	142.439	28.3955	391.268	41.2116	21.4357	13.845	25.1605	0.05
54	1	4	1	1	1	0	0	0	0	0	0	2	0	8.87428	17.9805	49.5048	44.0473	16.1287	2.79522	7.01755	1.41783	11.4603	0.18
67	1	3	2	1	0	0	1	1	0	0	0	11	4	153.094	1.45931	49.8404	0.188776	0.0838699	63.2583	0.933766	7.30745	0.990401	13.02
78	2	4	1	1	1	0	0	0	0	1	0	0	0	118.303	39.5119	32.5485	19.4078	6.52442	6.13877	1.65665	92.1287	9.69523	0.36
57	2	4	0	0	1	0	0	0	0	1	0	0	0	539.64	1.65893	17.9932	0.188776	0.135119	0.666295	0.303935	24.0998	1.14614	0.03
69	1	2	1	0	0	0	0	0	0	1	0	1	1	106.761	72.6471	437.318	39.2179	63.0388	16.7971	14.8719	31.2926	186.012	0.11
68	2	1	0	0	0	0	0	1	0	0	0	1	0	7.77448	230.935	15.9159	15.2478	11.0425	9.63023	3.11365	28.6111	13.7189	0.06
74	2	1	1	0	0	0	0	1	0	0	0	5	3	13.7568	5.78412	18.9098	6.50245	14.9702	3.6759	2.01734	41.3151	14.5049	0.33
83	1	2	1	0	1	0	1	0	1	1	0	2	0	2.74667	17.8203	1.7446	90.0891	36.6995	3.37617	51.1767	17.4762	32.9076	0.11
85	2	4	0	0	0	0	0	1	0	0	0	4	1	7.77448	18.7901	15.0525	0.188776	0.618276	0.666295	0.523792	0.149268	10.3882	0.01
84	1	2	1	0	1	1	0	0	0	1	0	0	0	86.4284	20.7886	6.70566	0.266669	0.518978	0.820133	1.05883	7.81714	6.5025	2
78	2	4	1	0	1	0	0	0	0	1	0	27	6	45.8441	6.6499	5.0365	0.780651	1.21373	2.79522	2.21392	2.64033	3.09295	5.45
72	2	4	1	0	1	0	0	1	0	0	0	4	1	920.841	77.8805	43.153	39.2179	16.5231	59.0112	37.0841	45.1635	30.2356	0.11
80	2	4	1	0	0	0	0	1	0	0	0	1	0	278.784	24.4726	46.077	5.73606	0.195625	4.32196	0.933766	854.935	4.55496	0.03
72	1	4	1	0	0	0	0	0	0	1	1	3	0	116.834	29.9429	46.5004	2.65841	22.0196	3.9931	4.8271	114.238	0.990401	0.15
63	1	4	0	0	0	0	0	0	0	1	1	1	0	58.6459	62.9437	28.8999	1.465	0.135119	1.79042	0.303935	13.4154	20.4527	0.05
88	2	3	1	0	0	1	1	1	0	1	0	11	4	152.782	3.72635	10.2444	11.8096	5.00089	1.92601	3.36801	7.64575	23.709	0.05
78	2	4	1	1	1	0	0	0	0	0	0	1	0	85.1342	261.736	44.3975	24.8135	27.1985	19.3687	13.6116	85.2822	101.49	0.12
91	2	1	1	0	0	0	0	0	0	1	1	4	4	34.2646	29.1623	57.0902	60.5325	190.548	72.2331	32.6591	56.0422	87.2226	0.09
57	2	1	1	0	0	0	0	1	0	1	0	6	0	214.322	92.6508	193.009	139.903	2.25705	120.242	71.7962	136.931	46.3214	0.15
74	2	2	1	0	1	0	0	1	0	0	0	6	2	482.384	62.6756	92.5234	59.9061	19.398	80.0205	47.0429	50.2824	62.9367	0.4
53	1	4	1	0	0	0	0	1	0	1	1	3	2	34.2646	25.7527	21.4291	4.77061	21.5726	20.7188	4.20517	10.5636	11.4603	0.04
88	1	1	0	0	0	0	0	0	0	0	0	1	1	2561.88	270.234	367.238	118.506	13.1237	40.0359	105.853	389.357	186.506	0.15
67	1	2	1	1	1	0	0	0	0	1	1	2	0	116.3	315.818	128.612	50.0403	10.3905	79.3633	66.5176	63.3983	39.0856	1.68
79	1	1	1	0	1	0	0	0	1	1	0	1	0	60.4977	79.9158	33.2667	162.874	103.437	5.2793	92.4724	129.799	105.741	0.57
69	2	4	1	0	1	0	0	0	0	0	0	1	0	23.5452	26.0216	47.3096	12.0496	7.48869	6.86507	2.97741	14.3417	8.60983	0.02
66	1	1	1	1	1	0	0	1	1	1	1	3	1	100.615	2.53246	15.9761	1.37922	1.67953	3.37617	15.3558	7.46113	5.50225	0.03
65	2	4	0	0	0	0	0	0	0	0	0	0	0	173.011	19.3316	5.03713	13.4561	1.50279	6.61726	29.3655	85.2299	60.726	0.16
68	1	4	1	0	0	0	0	0	0	1	0	2	0	35.0442	98.0351	29.0086	319.432	15.9212	23.3721	51.5706	27.9365	181.36	5.43
65	2	2	0	1	0	0	0	1	1	0	0	1	0	16.3942	115.861	35.2174	38.0991	62.4696	6.19236	11.4574	86.365	66.2991	0.31
77	1	2	1	1	1	0	0	1	1	1	1	0	4	92.1594	124.303	40.0773	8.77174	18.5394	4.65795	10.0164	46.2386	37.4722	0.09
75	1	1	0	1	0	1	0	1	0	0	0	1	1	218.227	41.5655	77.9191	31.133	1.00798	18.9965	72.3169	190.642	8.60983	0.05
86	2	3	0	0	0	1	0	0	1	0	0	25	1	32.5054	24.5252	52.492	10.0408	2.8468	3.37617	2.11446	93.2597	4.09021	0.1
83	2	2	0	0	0	0	0	1	0	0	0	1	0	68.9905	72.1988	18.2859	69.4774	23.2751	33.8626	32.5539	274.233	43.199	0.11
82	1	3	1	1	0	0	0	1	1	0	0	0	0	23.2669	67.7253	84.459	65.6512	62.4696	35.0461	84.4857	22.3168	53.5164	0.02
74	1	3	1	1	1	1	0	0	1	0	1	10	2	325.042	104.128	124.572	440.582	1.13708	131.675	142.501	120.974	147.896	0.09
87	2	4	0	0	0	0	1	0	0	0	0	0	0	19.2004	172.632	48.9759	11.3663	0.856017	4.65795	18.7635	36.8113	9.16026	0.01
65	1	1	0	0	0	0	0	0	1	0	0	1	0	36.3479	37.4181	90.1142	91.2656	104.085	31.571	62.2944	330.836	68.1876	0.01
82	1	1	1	0	0	0	0	1	0	0	1	3	1	109.44	103.248	86.5027	203.032	132.706	21.5551	42.843	26.2337	15.7352	0.05
67	1	4	1	0	0	0	0	1	0	1	1	32	2	36.0908	238.368	87.53	64.3942	40.3758	31.571	55.4995	62.3519	103.589	0.01
80	2	4	1	0	1	0	0	1	1	1	0	2	2	2.74667	61.9448	51.1655	47.7811	1.50279	20.6802	5.55117	35.8979	13.2407	0.06
59	1	2	1	0	0	0	0	0	0	1	1	3	0	933.474	153.278	146.395	262.661	84.1045	177.772	107.578	203.638	35.8775	0.22
69	1	4	1	1	1	0	0	0	1	1	1	0	0	61.499	818.665	110.645	71.7285	12.6203	45.399	16.5968	395.313	145.113	0.11
66	1	1	1	0	0	0	0	0	0	1	1	7	2	120.506	92.9341	100.491	44.8376	45.2567	65.2322	105.054	110.401	79.7149	0.19
76	1	2	0	0	0	0	0	0	0	1	1	4	0	1.61686	0.104167	1.36843	1.08403	11.6917	0.045216	5.98941	0.548947	1.16357	0.25
46	1	2	1	0	0	0	0	0	1	0	1	2	1	23.7405	0.164564	18.3478	0.477933	12.4633	0.121055	5.98941	0.548947	1.16357	0.05
62	1	4	1	0	0	0	0	1	1	1	0	0	0	40.7646	41.385	41.6809	2.50822	28.0519	1.77819	7.62821	141.831	9.45905	0.01
67	2	1	1	0	0	0	0	0	0	1	0	4	0	5.60698	23.4603	12.8109	0.741602	30.113	2.14219	8.07386	32.5374	7.57228	0.08
75	1	2	0	0	0	0	0	1	0	1	1	1	0	7.71209	9.6392	34.8254	0.536982	16.7146	0.462194	5.98941	2.97985	4.29137	0.03
69	2	4	1	0	1	0	0	0	0	1	0	4	0	41.8836	33.9089	13.9182	0.423218	13.8073	0.300093	5.98941	1.40232	2.19496	8.72
70	1	2	0	1	0	0	0	0	0	0	1	2	1	17.8695	30.9004	12.5391	2.04261	21.2868	4.74916	10.0045	11.7557	23.7945	0.1
75	1	3	1	0	0	1	0	0	1	1	1	2	1	103.322	47.7031	40.4382	0.902384	3.76569	1.44782	13.3602	15.8194	83.368	0.21
49	1	1	0	1	1	0	0	0	1	1	0	3	1	81.2395	33.9089	76.597	22.1639	36.7846	51.2232	96.8851	63.0933	80.6218	0.02
70	1	4	1	0	0	0	0	0	0	1	1	5	1	23.7405	19.2485	3.86143	0.536982	16.4106	0.300093	5.98941	2.39659	24.3547	0.05
68	2	1	1	1	1	0	0	0	0	0	0	3	1	14.8286	39.7295	7.77725	0.536982	16.7146	1.15101	5.61494	33.1508	27.2308	0.34
54	1	3	1	0	0	1	0	0	0	1	0	20	4	112.228	55.4014	259.294	604.723	793.635	101.342	56.9878	21.3919	46.5026	0.08
80	1	1	0	0	0	0	0	1	0	0	0	4	1	212.36	19.327	47.9933	28.6099	26.2161	47.2872	23.6756	301.926	15.9276	0.03
80	1	1	1	0	1	0	0	1	0	0	0	1	0	1.42347	6.1972	20.376	5.83125	2.50031	1.30021	5.24962	0.611209	0.876804	0.03
84	1	2	1	0	1	1	0	0	1	1	0	25	0	4.70906	2.88966	0.705583	0.24687	0.388559	1.69127	5.24962	0.2607	0.876804	0.1
66	2	2	1	1	1	0	1	0	0	0	1	0	1	0.118125	0.830604	0.705583	0.586073	0.388559	1.30021	5.24962	0.0584116	0.876804	0.24
66	1	4	1	1	1	0	0	0	0	0	1	5	2	236.312	195.675	1814.7	3749.97	104.778	206.796	65.8205	40.0296	84.8256	0.29
78	2	2	1	0	0	0	0	1	1	0	0	1	1	463.882	1.20412	11.5893	0.727069	0.388559	21.7427	5.24962	0.20824	0.876804	0.14
68	1	2	1	1	1	0	0	1	1	0	0	7	3	0.118125	0.945666	0.517493	0.586073	0.388559	1.30021	5.24962	0.0584116	0.876804	0.11
63	1	1	1	0	1	0	0	0	1	1	1	7	1	194.748	1.78256	8.00165	0.63088	0.579512	1.30021	5.24962	0.20824	0.876804	0.08
93	2	3	1	0	1	1	0	0	1	0	0	0	3	8.80188	1.07008	3.61775	0.586073	0.388559	1.30021	5.24962	15.3881	0.876804	0.02
72	2	4	1	1	1	0	0	0	1	0	0	2	1	59.2347	104.073	80.5602	134.249	21.1297	61.2281	9.04008	289.371	17.2812	0.09
78	1	1	0	0	0	0	0	0	0	1	1	7	1	96.7772	142.487	66.6113	207.747	41.4642	264.263	490.639	123.262	46.5026	0.17
69	1	2	1	0	0	0	0	0	0	1	1	3	0	151.309	1093.13	952.18	379.152	85.0583	241.697	210.193	81.8099	21.3779	1.15
59	1	4	1	0	1	0	0	0	0	1	1	0	4	66.9876	110.61	207.229	124.612	123.732	22.336	137.879	95.4556	36.7135	0.5
73	1	3	1	0	0	1	0	0	0	1	0	4	0	9.24335	15.3797	30.344	4.38918	28.4361	9.03769	10.6915	0.611209	0.876804	0.03
88	2	4	1	0	1	0	0	0	0	0	0	2	0	44.2424	13.8304	58.6672	16.9906	12.0083	42.8098	34.2426	314.888	2.19884	1.13
77	2	4	1	0	0	0	0	0	0	0	0	0	0	1.11908	3.9483	14.9287	3.07364	0.983849	9.03769	6.21144	0.109501	1.171	0.03
90	1	1	0	0	0	0	0	1	0	0	1	1	1	236.175	34.3958	71.7976	53.4235	17.5858	37.3552	33.3162	78.728	75.7202	0.04
60	1	1	1	0	0	0	0	0	1	1	1	4	0	509.355	25.3949	57.3733	21.7646	3.23166	11.1576	25.6604	38.6808	1.40831	0.11
86	1	3	1	1	1	1	0	0	0	0	0	1	1	102.825	42.7279	53.8158	49.306	29.3257	8.47119	42.8945	13.55	39.4867	0.79
68	1	2	1	0	0	1	0	0	1	1	0	0	0	95.0782	58.3892	98.691	31.779	17.5858	15.0558	29.418	18.3904	26.5866	0.18
67	2	4	1	0	0	0	0	0	0	0	0	2	0	88.8054	45.7736	29.4766	15.8077	3.70791	17.2725	12.8966	7.29327	10.2756	0.06
84	2	2	1	1	1	0	0	0	0	0	0	9	3	4.8582	6.64936	28.7419	28.5235	4.0856	13.7395	10.9585	7.97467	14.7475	0.15
55	2	4	1	0	0	0	0	1	0	0	0	0	0	61.0657	14.9202	35.1529	52.3803	12.2799	23.2655	13.5894	35.0261	51.0246	0.03
80	1	4	1	0	0	0	0	0	1	1	1	0	0	496.494	97.2245	128.823	175.228	9.01083	12.8431	43.9189	17.8743	28.0408	0.03
44	1	2	1	1	1	0	0	0	1	0	1	1	0	52.2144	17.941	35.1529	31.779	15.5474	2.30551	5.29911	38.6808	4.38222	0.05
41	1	4	0	0	0	0	0	0	0	1	1	2	0	184.585	66.5372	137.068	164.484	39.2351	23.0148	47.6364	115.698	65.5503	0.04
65	2	2	1	0	0	0	0	0	0	1	0	3	0	28.5315	9.51741	7.15358	11.2099	27.6519	4.82511	2.2312	5.42322	4.92482	0.08
79	2	2	1	0	1	0	0	1	0	0	0	3	1	164.335	7.15883	29.4766	47.3025	36.1448	7.28881	5.68947	87.5611	46.2844	0.01
63	2	1	1	0	0	0	0	0	1	0	0	3	0	250.135	82.7987	117.915	44.3668	9.58608	2.64125	8.9515	69.3691	13.1985	0.65
85	2	1	1	0	1	0	0	0	0	0	0	2	1	30.5752	92.1562	25.1497	56.6082	13.6337	3.55572	18.4107	11.3975	18.8601	0.41
81	1	1	1	1	0	0	0	0	0	0	0	3	0	665.486	31.9741	143.065	115.669	42.0468	9.46403	47.0926	105.445	87.8922	0.11
74	2	4	1	0	1	0	0	0	0	1	0	12	1	14.7291	93.5271	102.985	205.492	83.8631	24.8055	5.89142	122.362	110.205	0.05
47	2	4	0	0	0	0	0	1	0	0	0	0	0	116.948	25.6689	60.5425	79.9358	98.0155	2.24148	0.337868	19.9816	13.5805	0.2
63	1	4	1	0	1	0	0	0	1	1	0	1	3	15.7485	4.89952	15.2498	0.269685	6.23651	0.032365	1.40442	0.272658	0.0435087	0.02
74	2	2	1	0	1	0	0	0	0	0	0	1	5	3014.92	274.508	86.6847	36.0629	21.4544	11.6485	33.3162	905.917	87.1575	0.08
57	2	1	1	0	0	0	0	0	1	0	0	1	0	36.1737	96.2945	17.8616	86.3341	133.025	3.3153	9.77922	449.65	119.999	0.69
69	2	4	1	0	0	0	0	0	0	0	0	1	6	228.869	217.909	51.1936	53.4235	751.117	2.43668	1.32415	54.2234	37.306	0.09
51	2	4	1	0	0	0	0	0	0	0	1	2	5	16.4034	4.60213	40.7049	12.2963	15.7953	0.0700759	0.000644792	2045.35	8.24579	0.88
63	1	4	1	1	1	0	0	0	0	0	1	5	1	188.751	53.1971	164.751	36.0629	12.9481	2.05553	3.60512	16.8634	12.4455	0.63
63	1	2	1	0	0	0	0	0	0	1	1	2	1	349.122	138.268	248.686	60.1171	1.52232	13.6062	16.5052	97.1308	1.28293	0.5
66	2	4	1	0	1	0	0	0	1	0	0	4	1	96.4649	3.61925	36.9988	14.7878	0.0319653	0.382233	0.481196	3.41624	0.456014	0.03
84	2	3	1	0	0	1	0	0	1	0	0	32	5	1706.6	92.7501	1468.76	112.148	14.4085	56.2831	211.591	595.403	16.1925	0.31
70	1	4	0	0	0	0	0	1	0	1	1	5	4	128.769	31.2147	96.8156	20.599	156.706	40.8844	85.5118	43.8494	0.00560067	1.99
84	2	3	1	1	1	1	0	1	0	0	0	21	6	98.3702	159.142	71.5572	16.1536	14.4085	14.8703	19.412	199.673	11.5468	0.39
81	2	3	1	0	0	1	0	0	0	0	0	1	1	80.0124	42.2194	381.916	4.85093	5.09783	4.79927	7.81964	40.3173	1.08138	0.03
88	2	1	1	0	0	0	0	0	1	0	0	2	0	119.294	19.7955	41.6505	70.3374	7.59195	23.7973	33.9761	55.1153	0.456014	0.15
93	2	3	1	0	1	1	0	1	1	0	0	3	2	345.839	9.374	37.9785	40.6526	2.04509	22.2856	19.9137	244.059	3.58756	0.03
67	2	4	1	0	1	0	0	0	1	1	0	0	0	213.882	3.17716	49.0027	5.67042	74.3265	5.08674	4.30047	37.8548	0.456014	0.03
71	2	3	1	0	0	1	0	0	0	0	0	7	3	2112.14	57.9927	65.8173	50.7178	48.8569	60.6144	51.4963	25931.1	53.9356	0.07
71	2	1	1	0	0	0	0	0	0	1	1	2	0	79.1354	8.69262	17.1849	3.39225	2.23484	5.38014	4.02027	362.626	0.456014	0.16
78	1	2	1	0	0	0	0	1	0	1	1	3	1	232.796	44.3249	103.477	30.4229	17.8097	12.7865	26.8693	16.3535	2.89259	0.28
70	1	2	1	1	1	0	1	0	1	0	1	10	4	195.532	1.07388	105.818	12.2301	0.0319653	149.387	29.7524	53.1689	0.456014	0.06
81	1	4	0	0	0	0	0	0	0	0	1	2	6	74.81	48.6835	243.782	113.389	195.551	48.6777	70.9242	61.1168	4.36488	0.43
62	2	4	1	0	1	0	0	0	0	1	1	0	0	2.11076	39.4884	159.659	20.0793	14.8731	5.08674	26.3063	14.7274	0.456014	0.02
74	2	4	1	0	1	0	0	0	1	0	0	0	0	2.55246	11.1776	18.9447	24.4177	5.67804	1.27933	3.48121	14.7274	0.456014	0.12
90	2	4	1	0	0	0	0	0	1	0	0	0	1	38.4838	14.78	31.32	53.2005	6.28722	24.8257	30.3425	14.7274	2.5754	0.01
78	2	1	1	0	1	1	0	0	0	0	0	0	0	6.14102	16.9768	8.54789	0.0274694	0.0319653	0.271639	0.481196	0.25431	0.456014	0.06
78	1	2	1	1	0	0	0	1	0	1	1	1	1	2282.26	80.8979	463.857	287.172	9.0112	89.2531	132.451	335.128	0.898199	3.17
72	2	3	1	0	1	1	0	0	0	0	0	28	0	75.0603	25.4766	119.882	36.3839	3.06991	37.7953	23.0252	44.4491	0.456014	0.05
51	1	1	1	0	0	0	0	1	0	1	0	0	0	105.159	39.4884	79.208	40.6526	32.7939	44.7146	10.4445	88.2917	0.456014	0.39
80	1	3	0	0	0	1	0	0	0	1	1	12	5	268.289	28.8541	134.035	15.2366	0.0319653	30.2097	14.2218	97.9513	0.456014	0.04
78	1	4	1	0	1	0	1	0	0	0	0	0	0	188.069	57.9927	114.806	104.861	25.0462	59.1564	40.3791	35.2337	0.898199	0.03
88	2	4	1	0	1	1	0	0	0	0	0	13	5	90.6705	681.77	147.321	66.4001	45.3037	13.0935	57.945	210.047	72.6237	0.18
85	2	3	1	0	0	1	0	0	0	1	0	18	3	2.56975	333.909	111.476	92.3047	237.188	5.39435	39.4773	43.6562	64.3351	3.2
46	1	4	0	0	1	0	0	0	0	1	0	2	0	11.4796	1059.08	71.7677	69.5965	42.4111	9.39062	32.4574	81.6078	7.98732	0.22
87	1	2	0	0	0	0	0	0	0	1	0	2	5	607.742	23.5202	76.418	58.0023	280.201	12.6894	53.1887	27.3515	3.33474	0.04
62	1	1	1	1	1	0	1	1	1	0	1	5	0	33.9202	219.926	167.797	79.3624	6.54602	27.765	74.8397	57.4433	148.574	0.25
63	2	4	1	1	1	0	0	0	1	0	0	0	1	25.8637	834.726	152.353	96.5185	108.656	15.6827	53.1887	212.296	47.6098	0.13
78	1	2	1	0	1	0	1	0	0	0	0	0	0	630.182	378.534	539.207	208.625	197.393	175.017	149.205	141.595	174.685	0.02
74	1	4	1	1	1	0	0	0	0	1	1	1	0	57.0346	502.397	232.708	100.894	35.0826	12.6894	57.945	27.3515	41.3434	0.4
75	2	3	1	0	0	1	0	0	0	1	0	2	0	135.677	1167.91	284.752	63.8311	17.2871	10.0721	57.248	27.3515	63.1754	0.3
66	1	1	0	0	0	0	0	1	0	1	0	6	3	2.24777	21.0005	168.67	44.2078	0.509194	1.33484	33.4028	5.67056	0.739167	0.34
56	1	3	1	0	1	1	0	0	0	1	1	1	0	776.264	3199.02	1362.07	133.663	91.0384	511.976	94.9639	103.993	169.981	0.1
71	1	3	1	0	1	1	0	0	1	0	0	10	5	18.0138	125.742	83.9112	83.7056	676.259	13.5054	50.5973	145.422	49.7543	0.08
57	1	3	1	1	1	1	0	0	0	1	1	10	1	36.0908	84.3851	76.418	36.2983	38.6762	11.1491	80.8749	46.8288	6.11685	0.03
86	2	2	0	0	1	0	0	0	0	1	0	1	0	322.901	253.929	168.67	163.582	0.388559	148.716	163.468	173.381	195.531	0.03
83	2	4	0	0	0	0	0	1	1	1	0	0	0	50.4142	182.218	30.7656	56.1609	13.4975	9.06061	47.4836	52.2571	16.6573	0.64
81	2	1	0	0	0	0	0	0	0	0	0	1	0	16.4467	190.992	299.729	89.5829	39.5967	11.1491	55.1922	27.3515	73.8316	0.04
57	1	2	1	1	1	0	0	0	0	0	1	2	0	11.4796	176.466	292.204	122.734	42.4111	56.6513	124.642	368.292	33.3976	0.24
93	2	3	1	0	0	1	0	0	0	0	0	25	5	179.796	724.66	248.609	60.8585	22.1686	78.1404	59.357	210.047	58.5988	0.05
68	1	1	1	1	1	0	0	1	1	1	1	0	0	368.544	372.57	336.205	76.3776	53.3946	21.7473	67.5586	84112.9	154.598	0.01
84	2	1	1	0	0	0	0	1	0	0	0	5	0	262.967	196.938	123.048	72.3578	26.7316	23.4575	64.4894	269.272	66.6731	0.03
67	2	1	0	1	0	0	0	0	0	0	1	4	0	413.679	434.167	332.821	666.203	25.4559	583.632	104.215	337.449	135.297	0.02
31	1	4	0	0	0	0	0	0	0	0	1	5	1	12.1394	29.5753	69.1523	52.1951	99.0064	11.1491	54.5186	18.2013	25.9578	0.05
87	2	4	1	0	1	0	0	0	0	1	0	3	2	66.9425	189.517	172.178	85.6274	23.6514	25.8637	67.5586	143.503	55.2331	0.11
53	1	4	1	1	0	0	0	1	0	1	1	2	0	10.8367	125.742	166.055	2.55448	249.149	20.1164	46.2765	161.149	25.0659	0.01
85	2	3	1	0	0	1	0	0	1	1	0	18	3	8.399	38.0819	24.6854	8.52481	33.9899	2.68583	8.57196	3.883	6.86816	0.97
71	2	4	1	0	1	0	0	0	0	0	0	2	0	29.7533	6.05667	11.6031	3.47289	15.9848	2.68583	12.5835	1092.09	11.9115	0.06
70	1	2	1	0	0	0	0	0	1	0	0	1	0	289.664	27.2205	20.649	29.8683	9.17923	1.41978	11.426	4.25122	9.2726	0.12
48	1	2	1	1	1	0	0	0	0	1	1	2	0	2.18972	26.3033	28.0324	15.9777	19.0211	6.42167	18.2534	30.3395	2.85974	0.68
68	1	3	0	0	0	1	0	1	0	1	0	17	4	132.096	19.2638	50.3173	36.2473	25.1801	60.9128	71.5533	29.5169	41.3628	0.03
81	1	2	1	1	1	0	0	0	1	1	1	0	1	13.074	1.71831	8.08649	1.08287	0.603422	0.710456	10.0698	1.77635	1.20841	0.36
78	1	4	1	1	1	0	0	1	0	1	1	10	4	225.252	9.91195	154.703	4.50523	4.93814	14.1082	15.7682	3.41243	1.08256	0.77
94	2	3	1	1	1	1	1	0	1	0	0	11	6	17.0659	9.91195	61.0385	13.3198	370.68	1.92601	16.807	3.52786	4.71999	0.02
89	1	1	1	0	0	0	0	1	0	0	0	2	1	43.6017	1.10254	8.08649	1.5644	9.66756	1.41978	8.81195	0.41899	0.188731	0.01
87	2	3	1	1	1	1	1	1	1	0	0	1	1	58.7405	61.5846	108.493	40.7471	47.2103	16.2227	18.2534	85.623	74.5762	1.26
89	2	2	1	0	0	0	0	1	0	0	0	5	6	406.08	2.08916	13.126	5.62177	568.349	1.75098	24.3251	411.395	3.03158	0.37
83	2	4	1	0	0	0	0	1	0	0	0	9	4	230.064	37.2101	16.0694	19.9703	23.1324	13.8768	18.2534	12.5299	19.4374	0.26
62	2	2	1	0	1	0	0	0	0	1	0	4	2	32.8939	17.5341	35.7458	16.529	8.85859	2.10713	14.4437	0.275347	4.71999	0.88
78	2	2	1	1	0	0	0	0	1	1	1	7	2	8.399	0.0560277	6.56203	0.240569	0.878284	1.92601	9.05577	2.08489	0.188731	3.49
70	1	4	0	0	0	0	0	0	0	1	1	12	0	13.344	3.78748	6.96024	0.662051	2.68654	1.92601	10.6004	0.368609	1.47331	0.03
74	2	4	1	0	0	0	0	1	1	1	0	1	0	15.775	11.1121	28.5436	16.2525	19.4401	16.7971	8.81195	233.698	5.76036	0.1
61	2	3	0	0	0	0	0	0	0	1	1	3	0	131.331	9.06936	25.4026	12.0542	9.17923	7.74793	20.5575	17.2402	7.09749	0.02
90	1	2	1	0	0	0	0	0	1	1	1	13	6	25.6635	8.4545	34.1575	18.2213	19.1236	3.3153	11.1468	1.11913	9.0213	0.35
65	1	4	0	0	0	0	0	0	0	1	0	2	0	201.546	30.2028	44.5356	4.50523	5.87842	2.68583	11.7093	4.37682	5.76036	0.17
65	1	1	1	1	1	0	0	0	1	1	1	1	0	632.312	25.2483	124.056	55.8269	39.8451	28.0477	25.2145	21.3444	28.9135	0.26
81	2	3	0	0	0	0	0	0	0	0	0	5	0	118.648	220.619	56.3307	50.3241	32.1088	16.6279	22.1851	198.412	109.237	0.01
72	1	4	1	1	0	0	0	0	0	0	0	2	1	479.254	11.5602	69.24	38.4728	115.755	12.7594	5.23763	49.4604	8.28163	0.03
63	1	4	1	0	1	0	1	0	0	0	1	2	3	64.0612	18.325	281.579	49.9099	40.9471	21.3499	25.2145	14.3004	13.0289	0.39
75	1	2	1	1	1	0	0	0	0	1	1	2	0	26.0243	26.7604	39.8146	6.81685	17.784	2.10713	25.2145	8.77419	0.262642	0.09
75	2	3	1	0	0	1	1	0	1	0	0	12	4	58.6484	24.5121	48.4062	30.3911	19.3527	9.57251	6.49594	24.8852	22.6745	0.17
79	2	3	1	0	1	1	0	0	0	0	0	0	0	137.702	30.1185	45.0861	52.3706	47.9162	34.5458	20.9638	98.2878	50.298	0.03
84	2	4	1	0	1	0	0	1	0	0	0	1	0	90.914	38.8255	16.8253	21.8742	30.1569	5.72912	2.38847	9.35735	16.7799	0.01
70	2	4	1	0	1	0	0	1	0	0	0	8	3	180.701	35.3923	64.3692	88.7269	221.162	108.121	102.685	227.885	93.1846	0.03
75	1	2	0	0	1	0	0	1	0	1	0	2	0	74.2905	397.983	52.674	9.54293	47.3159	7.16419	3.0158	20.2605	27.029	0.09
66	1	4	0	0	0	0	0	0	0	1	1	10	3	111.022	47.5141	19.6245	10.948	10.7376	7.16419	3.6987	15.414	21.4924	0.44
78	2	2	0	0	1	0	0	0	0	0	0	1	1	0.447286	8.51712	11.1612	51.7732	8.07194	0.117984	1.08373	10.0601	15.2385	0.05
75	1	4	0	0	1	0	0	0	0	1	0	0	0	54.3721	93.3774	85.7263	56.0042	42.0424	28.7221	74.4814	159.671	54.6526	0.01
80	1	3	1	0	0	1	0	0	0	1	0	1	0	167.442	19.9429	128.207	64.163	26.2036	14.7602	23.8626	77.0682	34.1871	0.06
46	1	2	1	1	1	0	0	0	1	0	1	2	1	40.1378	1.34888	17.6104	8.86347	5.68543	6.79248	1.08373	12.7727	20.6241	0.89
72	1	1	0	0	0	0	0	1	0	1	1	0	0	55.4328	11.8676	36.9054	0.23446	26.7316	1.6371	1.31259	22.9976	19.7714	0.13
69	1	2	1	0	1	0	0	1	1	1	0	2	1	49.1543	8.40458	29.5512	15.9108	8.39038	9.15014	18.2185	29.4786	102.528	0.01
82	2	3	1	0	0	1	0	0	0	0	0	27	5	26.2924	163.781	31.4567	12.7871	37.0046	6.79248	13.2036	30.8383	104.328	0.61
69	1	1	1	0	0	0	0	0	0	1	0	1	0	249.7	29.5913	90.6243	175.93	116.331	148.327	191.834	71.0293	92.6149	0.05
48	2	2	0	0	0	0	0	0	1	0	1	0	0	27.1653	5.86076	102.21	36.0318	27.1728	18.5687	18.8903	29.1419	22.08	0.05
85	2	4	1	0	0	0	0	0	0	0	0	1	1	50.1863	80.7178	28.614	7.87421	12.9072	13.744	1.08373	19.374	27.6785	0.01
73	2	4	1	1	1	0	0	1	1	0	0	1	1	252.995	123.929	30.4989	41.4312	64.5011	14.2481	21.6742	296.22	36.0012	0.09
67	1	4	1	0	0	1	0	0	0	1	1	1	0	463.881	28.7203	104.442	34.9826	63.1596	48.5656	31.7617	49.098	39.7553	0.03
66	1	3	0	0	0	1	0	1	0	0	0	1	1	65.2265	32.443	123.779	83.729	33.2533	16.3447	19.5718	83.7689	28.6655	0.06
87	2	3	1	1	1	1	0	0	1	0	0	2	2	108.446	13.2851	20.2429	19.2441	47.9162	16.8888	13.2036	42.0556	24.1911	0.2
89	2	4	0	1	0	0	0	0	0	0	0	5	4	185.187	33.7213	58.5646	43.6612	50.3455	41.6895	41.4908	116.934	69.2077	1.2
72	2	4	0	0	1	0	0	0	0	0	0	5	2	182.193	63.3375	68.1386	7.87421	7.28997	1.84264	5.63468	56.9337	56.8922	0.02
84	2	2	0	0	1	0	0	0	1	0	0	3	3	197.31	65.4734	121.786	72.0339	163.798	62.7981	101.319	78.0129	103.126	1.37
82	1	1	1	0	0	0	0	0	1	0	1	3	0	19.3072	8.81208	17.3219	22.735	18.6753	1.01295	1.31821	4.3329	8.08154	0.01
66	1	1	1	0	1	0	1	1	0	0	1	1	0	9.04187	10.1287	54.1818	12.2742	11.8804	0.428836	0.088863	0.372767	0.252647	0.03
87	2	4	1	0	0	1	0	0	1	0	1	4	5	1060.03	980.175	252.994	37.3362	150.34	5.3216	179.06	30.7432	69.5663	4.35
56	1	1	1	0	0	0	0	1	0	1	0	1	0	53.5183	19.8098	32.1704	15.7474	16.4303	0.5696	2.45872	8.58906	16.812	0.04
70	1	3	1	1	1	0	1	0	0	1	0	16	4	256.05	186.717	94.9956	122.763	106.762	115.193	137.435	130.496	90.8353	0.23
40	1	2	1	0	0	0	0	0	0	1	1	1	0	9.43543	4.01809	32.6034	13.0942	19.3457	1.17296	1.65959	5.1395	2.69698	0.29
84	2	4	1	1	0	0	0	0	0	0	0	4	3	74.7318	208.993	155.381	28.5803	38.9783	7.47963	26.6304	18.6451	25.5582	0.09
60	2	1	0	0	0	0	0	0	0	0	1	4	0	75.7277	11.5305	197.589	58.0289	36.5239	1.34938	6.48395	9.65991	7.38023	0.08
46	1	2	1	0	1	0	0	0	0	1	1	0	0	6.83309	0.0727142	7.51504	13.3745	24.4061	0.0670501	0.195219	2.90037	3.44063	0.14
46	1	4	1	0	1	0	0	0	0	0	1	1	0	142.616	90.3134	126.224	117.236	106.762	53.4226	99.0236	96.8414	81.6793	0.03
75	2	4	1	0	0	0	0	1	1	0	0	0	0	0.107596	3.7679	5.36719	10.9775	15.5161	0.519672	0.088863	2.47814	3.44063	0.06
81	2	1	1	0	1	1	0	1	0	0	0	1	0	172.314	23.1354	165.456	17.0222	58.1271	0.678991	2.03976	92.7215	1.24051	0.22
70	1	1	0	0	0	0	0	1	0	0	1	2	1	488.169	9.9354	31.3121	12.544	39.1743	0.519672	0.195219	67.1567	61.422	0.09
78	1	2	1	1	1	0	0	0	0	0	1	8	3	70.8095	116.196	36.6159	27.695	8.98419	4.02069	1.16206	33.2297	269.038	2.47
71	1	2	1	1	0	0	0	0	0	1	1	5	0	5.19727	0.2488	35.7063	12.0079	13.7727	0.428836	0.088863	4.3329	39.5786	0.08
70	1	2	1	1	0	1	1	0	0	1	1	2	0	80.7987	3.52502	13.8692	26.3988	19.0089	1.17296	0.263384	6.92692	3.7032	0.44
60	2	4	1	0	1	0	0	1	0	1	1	1	0	7.54	0.0955766	12.6964	16.6979	15.5161	0.868469	0.088863	0.285915	197.254	0.07
31	1	4	0	0	0	0	0	1	0	1	0	2	0	116.875	25.7932	146.496	43.9954	23.6434	8.42716	16.7551	26.0332	2.93738	0.04
89	2	1	0	0	0	0	0	0	0	0	0	1	0	1167.57	90.8887	153.583	48.8183	38.4802	3.46178	7.98851	2.27771	153.326	0.01
60	1	2	1	0	0	0	0	0	0	1	1	17	2	39.9347	22.8487	118.213	52.6436	104.547	1.01295	8.80058	11.1721	67.9035	0.14
83	2	3	1	0	0	1	0	0	1	0	0	28	6	39.1916	36.3874	106.674	26.8266	50.2892	1.86812	3.41327	8.2443	35.0543	0.05
77	2	3	1	0	0	1	0	1	0	0	0	13	5	67.9321	53.4822	158.098	27.2587	45.7868	1.44402	1.31821	57.0467	108.367	0.09
28	2	4	0	0	0	0	0	1	0	1	1	29	2	82.829	354.532	120.004	61.795	80.4794	19.3749	40.2096	33.1824	82.9176	0.35
82	2	2	1	1	1	0	0	0	1	0	0	1	1	53.9443	750.324	38.4061	55.2819	37.2974	16.4254	25.3016	23.2384	77.783	0.06
91	2	2	0	0	0	0	0	0	0	0	0	13	6	2664.49	114.346	349.395	203.538	110.558	160.837	282.867	162.253	104.85	0.57
90	2	1	1	0	0	0	0	0	0	0	0	1	1	22.3407	22.4433	27.9953	15.5056	24.4744	1.21036	0.706257	13.1027	29.4011	0.03
90	1	1	1	0	0	0	0	1	0	1	0	7	2	67.4899	246.123	63.5557	594.527	48.0907	24.8987	14.4324	53.2421	59.274	0.21
88	2	4	0	0	0	0	0	1	0	0	0	3	0	249.046	35.3818	9.82031	61.795	38.6518	5.5369	15.023	21.4474	39.156	0.04
95	2	1	1	0	0	0	0	0	0	1	1	2	1	137.622	154.521	115.536	98.9908	95.1157	73.4925	163.857	67.695	70.4683	0.01
67	1	4	1	0	0	0	0	0	1	0	1	1	1	36.1893	74.1489	46.1518	23.651	35.4629	5.02822	8.2621	23.5455	34.8186	0.1
78	2	2	1	0	0	0	0	0	0	0	0	15	1	21.393	32.0517	22.706	24.0473	33.207	2.3437	3.78052	14.21	23.0302	0.06
79	1	3	1	0	0	1	0	0	0	1	0	10	2	16.5881	53.3434	115.536	47.4209	24.8641	1.87345	4.08937	20.0214	18.8594	0.18
84	1	3	1	1	1	1	0	1	0	1	0	23	6	45.6325	88.3704	115.536	40.7582	36.5024	58.9874	33.6471	33.1824	28.7209	0.71
62	1	2	0	0	1	0	0	0	1	1	1	7	1	375.079	318.779	190.238	499.311	38.6762	672.823	1148.26	463.463	301.279	0.39
84	2	2	1	0	1	0	0	0	1	0	0	3	1	199.314	48.856	74.6415	113.688	77.1185	75.7206	170.114	69.5085	91.0172	0.02
81	1	2	1	0	1	0	0	0	0	1	0	15	5	296.927	184.205	11.9649	19.5251	37.0309	2.86913	3.48346	425.993	48.3329	0.25
60	1	3	0	0	0	1	0	1	0	0	0	5	0	3.82605	1.99691	27.536	6.94517	20.3156	0.170225	0.0328264	2.25889	21.8684	0.4
45	1	4	0	0	1	0	0	0	0	1	0	0	0	497.984	310.129	255.397	30.8808	49.8983	20.9513	39.2355	175.477	72.8556	0.23
84	2	3	1	0	0	1	0	1	0	0	0	20	5	3549.51	1151.82	68.3037	27.3476	43.5433	7.52441	11.656	434.598	32.5839	0.17
82	1	4	1	1	1	0	0	0	1	1	0	3	1	1193.34	63.3988	76.8125	54.0283	61.9463	37.5871	52.8602	83.0931	42.082	0.93
66	1	1	1	1	0	0	0	1	1	0	1	2	2	24.8117	50.5203	19.8459	21.3475	30.601	6.34896	8.71178	48.2625	8.38209	0.64
63	1	2	1	1	1	0	0	0	1	1	0	3	1	36.7311	45.2584	66.4489	20.0317	14.6546	6.19993	4.24344	13.2233	11.3547	0.25
50	2	4	0	1	0	0	0	0	0	0	0	2	0	140.041	14.1703	16.903	0.70688	81.0827	2.23167	5.17559	2.68393	11.597	0.04
85	2	3	1	0	1	0	0	0	1	0	0	6	2	638.443	258.717	167.529	66.6095	26.0321	5.37589	17.1143	185.26	88.4661	0.02
95	2	3	1	0	0	1	0	0	0	0	0	17	5	236.99	133.897	133.305	19.5892	14.1361	4.8642	155.733	57.7476	14.8963	0.72
73	2	1	1	0	0	0	0	0	0	0	1	1	0	16.131	26.8805	36.8848	7.60407	13.8799	1.39342	3.58414	9.24058	3.04233	0.09
60	2	4	1	0	1	0	0	0	0	0	0	1	0	39.0898	52.0095	13.9914	0.835516	6.41497	0.955375	42.4439	10.2779	34.3782	0.03
65	2	1	0	0	0	0	0	0	0	0	0	1	0	22.3402	17.6003	52.7415	3.81923	64.7704	1.78456	4.24344	6.97172	13.8523	0.04
70	1	4	1	0	1	0	0	0	0	1	0	1	0	93.1189	34.1107	66.4489	23.7115	25.3619	5.37589	10.2768	57.7476	24.1097	0.01
72	1	4	1	0	1	0	0	0	1	1	1	2	0	6312.57	53.7588	98.0788	33.4206	14.3943	1.92728	4.07162	23.4841	92.9821	0.2
79	2	4	0	0	0	0	0	0	1	0	1	11	0	88.437	82.489	35.1137	9.84918	44.0299	1.05618	4.24344	51.3989	13.3397	2.38
76	1	2	0	0	1	0	0	0	0	1	0	7	1	143.623	61.3725	132.053	81.8608	13.2303	78.6498	118.507	88.8138	52.2346	0.07
58	2	1	1	0	0	0	0	0	1	1	0	6	0	63.0414	42.3497	68.1753	35.634	1.1667	5.91762	7.69026	79.1166	17.0588	1.12
68	2	4	1	0	0	0	0	0	0	1	0	1	0	55.5843	3.59402	6.50028	0.0652236	5.52791	0.955375	3.58414	0.518619	2.88556	0.36
70	2	1	1	0	0	0	0	0	0	0	0	0	0	56.3077	41.398	37.4798	20.4781	13.6258	1.78456	5.79586	35.1125	8.14457	0.14
69	1	4	1	0	1	0	0	0	0	1	0	0	0	6.77663	6.46851	58.6592	10.8787	20.5866	1.78456	3.58414	8.57027	17.8946	0.04
73	2	4	1	0	1	0	0	1	0	1	0	0	0	111.06	15.8488	29.0847	58.1142	11.9046	73.3391	111.594	48.3275	26.6384	0.06
68	1	3	1	0	1	1	0	0	0	1	1	19	4	13.5854	0.139004	0.143825	0.0652236	4.07461	0.955375	3.58414	0.282945	0.0663719	2.52
90	1	4	1	0	0	0	1	1	0	1	1	3	0	7.53053	0.139004	0.143825	0.0652236	4.07461	2.73675	3.58414	0.282945	0.0663719	1.41
77	1	1	0	1	1	0	0	1	1	0	1	2	1	85.6902	7.88758	85.6921	0.70688	23.0781	0.955375	3.58414	11.3525	16.509	0.66
72	1	4	1	1	1	0	0	1	0	0	1	2	0	221.386	579.992	410.486	31.2654	39.4326	5.91762	19.4569	188.332	61.0525	0.09
82	2	3	1	0	0	1	0	0	1	0	0	2	1	1589.95	139.766	387.795	131.764	5.73626	70.7736	8.77732	84.2852	155.145	0.02
65	1	4	1	0	1	0	0	0	1	0	1	3	3	434.491	575.448	450.359	267.936	187.495	102.404	18.9718	100.528	74.9783	12.55
74	1	3	1	0	0	1	0	1	1	1	1	4	1	1615.66	268.283	213.772	138.748	179.663	97.6326	160.101	258.848	119.649	0.76
67	1	1	0	0	0	0	0	0	0	0	1	3	0	159.723	231.083	80.9409	24.6698	15.9864	2.39349	4.60148	40.1016	25.68	0.09
68	1	2	1	1	1	0	0	0	1	0	1	1	0	141.23	79.9625	159.52	31.2654	22.1289	3.50379	4.24344	90.3434	31.6087	0.23
60	2	3	1	0	1	0	0	0	0	1	0	15	4	964.272	89.3959	90.8905	11.9476	144.675	9.83012	5.17559	429.923	27.2841	0.17
72	2	1	0	0	0	0	0	0	0	0	0	1	0	172.886	15.6399	14.7049	21.2371	61.9129	6.32209	2.99961	11.6761	374.187	2.57
62	1	1	0	0	0	0	0	0	1	0	0	0	0	125.139	174.441	76.313	16.5411	74.4254	36.8227	131.831	41.0014	110.966	0.07
87	1	3	1	0	1	1	0	0	1	1	1	21	4	35.1703	29.5369	80.5017	10.0543	67.9247	5.67135	2.99961	37.0102	24.7425	0.04
52	2	4	1	0	0	0	0	0	0	0	0	4	0	57.5349	3.80424	54.5486	1.93704	14.9515	4.45904	0.343573	7.80814	20.3706	0.05
71	1	1	1	0	0	0	0	0	0	1	1	2	0	21.1806	3.80424	11.8498	1.62091	6.63913	1.58232	0.116514	7.49096	4.83621	0.09
98	2	3	1	0	0	1	0	1	1	0	0	26	6	162.721	133.437	255.658	24.71	76.9425	59.0669	41.1834	222.549	196.541	0.46
51	1	4	0	0	1	0	0	0	0	1	1	0	0	9.79937	44.5008	0.935502	4.9328	11.8683	0.902845	0.116514	4.14683	46.939	0.08
95	2	1	1	0	1	0	0	0	0	1	0	7	0	379.121	20.4382	28.2352	1.77549	0.957205	0.902845	16.3439	9.48072	38.7043	0.27
53	1	2	0	0	0	0	0	0	0	0	1	10	4	101.19	2.75925	149.247	1.62091	20.1224	9.88127	1.6685	7.17962	15.073	0.22
85	2	4	1	1	1	0	0	0	0	0	0	0	0	56.7821	56.7408	130.806	8.25688	67.9247	14.372	15.7971	17.5813	24.4462	1.89
96	2	3	1	0	0	1	0	1	0	0	0	25	5	13.4148	1.36105	4.91967	1.33264	10.7618	96.92	0.219313	4.14683	5.51229	2.9
67	1	4	1	0	1	0	0	1	1	1	1	2	0	148.052	66.7614	30.0203	1.47329	34.8051	2.40799	24.7159	22.9754	43.6074	0.11
81	2	3	1	0	0	1	0	1	1	1	1	4	2	131.813	19.6034	582.681	81.0513	70.3771	21.029	23.4402	21.9457	60.7369	0.45
59	1	2	1	1	1	0	0	0	1	1	1	5	2	44.7018	13.4338	39.1521	3.26329	31.3544	2.87224	4.25595	6.87412	38.7043	0.3
71	2	4	0	1	1	0	0	0	0	0	0	1	0	1636.07	54.1902	17.4613	1.47329	0.648202	0.498579	28.0172	156.787	66.8162	0.01
88	2	3	0	0	0	1	0	0	0	0	0	18	6	10.8306	2.56537	1.926	1.47329	8.07194	2.1885	1.01415	40.3228	10.8538	6.5
69	1	2	1	0	0	0	0	0	1	1	1	0	0	36.9917	1.67664	7.94119	0.381029	12.2433	134.46	0.116514	4.64391	22.1006	0.05
67	1	4	1	0	1	0	0	1	1	0	1	11	3	38.0469	19.5354	14.9234	32.7521	12.9081	11.6614	16.1071	31.3349	6.35997	0.33
61	2	1	1	0	0	0	0	0	0	1	1	0	0	106.271	29.1116	67.7046	46.2347	18.4908	13.7385	16.1071	20.7334	7.88179	0.04
90	2	1	1	0	1	0	0	1	0	0	1	0	1	841.546	116.058	23.5004	29.9413	35.5373	15.1508	45.0896	141.009	6.01253	0.01
86	1	2	1	0	0	0	1	1	1	1	1	2	0	77.3882	42.5461	36.0442	540.799	69.4849	14.2927	25.3055	29.271	7.48103	0.23
55	2	1	1	1	1	0	0	0	0	1	1	1	0	40.5812	9.47872	17.8717	37.5488	19.8123	9.15337	10.0354	19.727	5.51514	0.32
74	1	4	1	0	1	0	0	1	1	1	0	4	0	166.217	67.5003	110.561	76.0215	117.164	56.3877	89.2962	76.9932	52.2087	0.07
92	2	4	1	0	1	0	0	0	0	0	0	9	4	106.271	21.4688	31.0215	29.3441	162.508	11.9091	12.2612	60.6515	4.89505	0.19
64	1	4	0	0	0	0	0	0	0	0	1	0	0	71.7062	163.265	17.1894	24.3919	9.06024	10.9384	10.8393	18.7586	4.89505	0.04
